# Supplementary material for: Secondary Prevention via Case Managers in Stroke Patients: A Cost-Effectiveness Analysis of Claims Data from German Statutory Health Insurance Providers
Source: Healthcare (Basel). 2024 Jun 6;12(11):1157. doi: 10.3390/healthcare12111157 (PMC11172283; doi:10.3390/healthcare12111157)
Supplement: Supplementary file 1 [file healthcare-12-01157-s001.zip]

Archive with 1 entries (1 files):
- healthcare-3000532-supplementary.pdf
